# Supplementary material for: The Gβ-like Protein AfCpcB Affects Sexual Development, Response to Oxidative Stress and Phagocytosis by Alveolar Macrophages in Aspergillus fumigatus
Source: J Fungi (Basel). 2022 Jan 6;8(1):56. doi: 10.3390/jof8010056 (PMC8777951; doi:10.3390/jof8010056)
Supplement: Supplementary file 1 [file jof-08-00056-s001.zip]

Archive with 3 entries (2 files):
- jof-1529278-SI/
- jof-1529278-SI/Figure S1.pdf
- jof-1529278-SI/Table S1.xlsx
