# Supplementary material for: The Gβ-like Protein AfCpcB Affects Sexual Development, Response to Oxidative Stress and Phagocytosis by Alveolar Macrophages in Aspergillus fumigatus
Source: J Fungi (Basel). 2022 Jan 6;8(1):56. doi: 10.3390/jof8010056 (PMC8777951; doi:10.3390/jof8010056)
Supplement: Supplementary file 1 [file jof-08-00056-s001.zip › jof-1529278-SI/Table S1.xlsx]

## Sheet: Table S1-primers
	Table S1. Primers used in this study
	Name	Sequences (5' to 3')
	cpcB-5'F	ggccgtgtcgagcattaca
	cpcB-5'R	caattgcccgtctgtcagatgcgcttggggtaaccgtag
	cpcB-3'F	ctcatcgtcaccccatgatagcgagttcatcgagaagagc
	cpcB-3'R	cgatgatgctagagaaggc
	cpcB-nestF	cgctgagacgaactggaga
	cpcB-nestR	aaggatgcacagaggccgg
	ptrA-F	atctgacagacgggcaattg
	ptrA-R	ctatcatggggtgacgatga
	ptrA-seq2	gaaagtgacgttgtc
	cpcB-ORF-F	gattgaagctaacccaagg
	hyg F	gcgtggatatgtcctgcggg
	cpcB-3'220 R	gccaaggcgctgaaggcatacaa
	RF-TA-hphF	ggggtgtcatgtcgagggcataggaattcccttgtatctctacacaca
	RF-TA-hphR	actccacatctccactcgagggcatagagggttgacgagcg
	EZ EcoRV cpcB 3'F	gcgaattctgcagatatccgagttcatcgagaagag
	EZ cpcB 3' NotI R	atgcatgctcgagcggccgcggttctcgaacgcacaaa
	EZ HindIII cpcB 5'F	catgattacgccaagcttggccgtgtcgagcattac
	EZ cpcB 5' SpeI R	ctggcggccgttactagtctatgccctcgacatgac
	Af18s rDNA qRT F	ggcccttaaatagcccggt
	Af18s rDNA qRT R	tgagccgatagtccccctaa
	Afcat1 qRT F	tcggcccctgcagattc
	Afcat1 qRT R	agcgccccaacagtcttg
	Afsod1 qRT F	caagatcaccggcactgtca
	Afsod1 qRT R	agacggtggtgggagagttct
	Afprx1 qRT F	gtcaagctgattggtcttag
	A prx1 qRT R	ctcgtcgacgttggtagtgt
	Afcyp51A qRT F	ttgcggattcactcctctattc
	Afcyp51A qRT R	tcgttctcctgctccttagta
	AfsrbA qRT F	gtcactgtcagtccactctaac
	AfsrbA qRT R	cggtattctcttcctccaatctc
	AfsteA qRT F	gcgattggaacatctcaaac
	AfsteA qRT R	gttgctggccatcctgttg
	AfvosA qRT F	gattatgcgatgccctatg
	AfvosA qRT R	actgttgcgttcgcggttg
	AfveA qRT F	tgccaagtcctctgccgac
	AfveA qRT R	gttggcgttgtaggcgaag
	AfrodA qRT F	ccttcctcagcacgatgtta
	AfrodA qRT R	ttggagcactggttgaagag
	AfrodBqRT F	ttgtctctctcctcgctgcc
	AfrodB qRT R	gagtcgagagcaacgcaggc
	Affks1 qRT F	cgccaagttcaataaggaag
	Affks1 qRT R	tcgcagtgtccgtcaataag
	AfchsG qRT F	tggtgcgtgccttcagtgg
	AfchsG qRT R	accgaatgtagcagcgagagc
